# Supplementary material for: An Exploratory Data Analysis from Ovine and Bovine RNA-Seq Identifies Pathways and Key Genes Related to Cervical Dilatation
Source: Animals (Basel). 2023 Jun 21;13(13):2052. doi: 10.3390/ani13132052 (PMC10339884; doi:10.3390/ani13132052)
Supplement: Supplementary file 1 [file animals-13-02052-s001.zip]

Archive with 2 entries (2 files):
- animals-2236994-supplementary.pdf
- Supplementary Materials 18.04.docx
